# Supplementary material for: Radio frequency identification technology reduce intravenous thrombolysis time in acute ischemic stroke
Source: PLoS One. 2023 Jul 19;18(7):e0288207. doi: 10.1371/journal.pone.0288207 (PMC10355394; doi:10.1371/journal.pone.0288207)
Supplement: S1 Raw data — (ZIP) [file pone.0288207.s001.zip]

Archive with 1 entries (1 files):
- RFID数据分析.xlsx
