# Supplementary material for: Radio frequency identification technology reduce intravenous thrombolysis time in acute ischemic stroke
Source: PLoS One. 2023 Jul 19;18(7):e0288207. doi: 10.1371/journal.pone.0288207 (PMC10355394; doi:10.1371/journal.pone.0288207)
Supplement: S1 Raw data — (ZIP) [file pone.0288207.s001.zip › RFID数据分析.xlsx]

## Sheet: 未优化组
姓名	入院时间	性别	male	年龄	既往史	既往史(1高血压,2,冠心病,3,糖尿病,4,房颤,5脑梗塞)	吸烟史	饮酒史	收缩压	舒张压	到院日期	发病时间	呼救时间	列2	起病到呼救时长（min）	救护车到达时间	救护车到达时长（min）	救护车到达急诊时间	救护车到达急诊时长（min）	发病至到达急诊时长（h）	ODT	急诊滞留时长（min）	完成心电图时间	到院至完成心电图时长（min）	抽血时间	到院至抽血时长(min)	到达CT室时间	急诊到CT时长	列1	CT报告时间	到急诊至CT报告时长(min)	治疗方案	静脉溶栓时间	CT至溶栓时长	入门至溶栓时长	DNT2	起病至溶栓时长	OTT2	血常规报告时间	到急诊至血常规报告时长（min）	凝血常规报告时间	生化报告时间	WBC(*10∧9)	HB(g/L)	PLT(*10∧9)	BUN（mmol/l)	CR(umol/L)	ALT（U/L）	AST（U/L）
1	23:14:00	女	0	77	高血压、糖尿病、房颤	4	0	0	114	55	2018-02-24	19:25:00	20:45:00		80	21:00:00	15	21:11:00	11	1.77	106	2.05					21:54:00	43		22:50:00	99	溶栓+介入	22:00:00	6		49	155	155	21:31:00		23:33:00	23:46:00	3.47	117	251	6.32	57.7	25.2	24.1
2	23:06:34	男	1	58	糖尿病	3	1	1	143	85	2021-02-14	19:06:00	19:23:00		17	20:02:00	39	20:35:00	33	1.48333	89	2.52611					21:17:00	42		21:50:00	75	溶栓	22:20:00	63		105	194	194	22:26:00		00:24:00	21:54:00	15.34	127	406	5.23	74.1	42	27.4
3	23:31:00	女	0	65	高血压	1	0	0	153	94	2021-08-27	21:30:00	22:47:00		77	23:03:00	16	23:20:00	17	1.83333	110	0.183333					2021-08-28 00:13:00	53		00:25:00	65	溶栓	2021-08-28 01:15:00	62		115	225	225	/		/	/	4.95	119	178	3.9	48.3	16.6	28.2
4	15:54:00	女	0	51	高血压、糖尿病	3	0	0	155	96	2021-10-20	11:50:00	12:50:00		60	13:00:00	10	13:13:00	13	1.38333	83	2.68333					14:08:00	55		15:19:00	126	溶栓+介入	16:00:00	112		167	250	250	13:43:00		15:54:00	17:12:00	6.92	145	262	3.85	32.6	11.4	20.1
5	15:55:00	男	1	63	糖尿病、其他	3	0	0	148	96	2018-05-16	12:00:00	14:27:00		147	14:49:00	22	15:05:00	16	3.08	185	0.83					16:05:00	60		16:35:00	90	溶栓	16:26:00	21		81	266	266	15:45:00		17:04:00	17:12:00	5.85	151	179	7.01	81.4	23.8	24.1
6	23:12:00	男	1	59	高血压、脑梗死、其他	5	1	0	140	80	2021-10-02	20:00:00	20:09:00		9	20:32:00	23	20:54:00	22	0.9	54	2.3					21:20:00	26		22:11:00	77	溶栓	23:40:00	140		166	220	220	/		/	/	10.05	137	160	5.53	75.6	6.6	17
7	23:29:00	男	1	57	高血压、脑梗死、房颤、其他	5	1	1	125	62	2021-12-13	21:00:00	21:05:00		5	21:15:00	10	21:27:00	12	0.45	27	2.03333					22:17:00	50		22:40:00	73	溶栓	00:41:00	144		194	221	221	23:07:00		23:51:00	23:40:00	6.16	153	260	5.29	81.3	29.1	27.3
8	14:08:00	女	0	83	高血压、冠心病	2	0	0	136	58	2021-12-25	09:00:00	11:35:00		155	11:50:00	15	12:00:00	10	3	180	2.13333					12:29:00	29		13:20:00	80	溶栓	14:30:00	121		150	330	330	/		/	/	11.1	107	221	7.84	46.6	8	20.4
9	2021-11-25 01:35:00	男	1	55	高血压、糖尿病	3	1	1	141	87	2021-11-24	21:30:00	21:40:00		10	22:00:00	20	22:11:00	11	0.683333	41	3.4					23:24:00	73		23:42:00	#REF!	溶栓	00:20:00	56		129	170	170	23:54:00		未做	未做	14.15	161	162	3.86	53.2	25.7	18.8
10	13:46:00	女	0	63	其他	0	1	1	155	86	2021-08-28	06:50:00	10:25:00		215	10:52:00	27	11:21:00	29	4.51667	271	2.41667					12:34:00	73		12:44:00	83	溶栓	12:40:00	6		79	350	350	12:30:00		/	15:02:00	8.16	141	244	4.89	65	18.3	16.5
11	2018-10-11 10:21:00	女	0	67	高血压、冠心病、脑梗死	5	0	0	169	72	2021-10-10	17:30:00	19:50:00		140	20:03:00	13	20:21:00	18	2.85	171	14					20:59:00	38		21:40:00	79	溶栓	21:55:00	56		94	265	265	20:50:00		22:34:00	22:32:00	7.63	126	131	8.82	56.5	26.9	40.9
12	14:26:00	男	1	67	高血压、冠心病、房颤、高血脂、其他	4	0	0	101	75	2021-11-04	12:30:00	12:46:00		16	13:11:00	25	13:25:00	14	0.916667	55	1.01667					14:09:00	44		14:30:00	65	溶栓	16:09:00	120		164	219	219	14:08:00		15:12:00	15:33:00	5.14	128	142	5.98	126.5	11.7	13
13	13:30:00	男	1	61	高血压、冠心病、糖尿病、脑出血、高血脂、其他	5	1	1	190	91	2021-07-01	09:20:00	09:30:00		10	09:48:00	18	10:04:00	16	0.73	44	3.43					10:47:00	43		12:50:00	166	溶栓、介入	12:55:00	128		171	215	215	10:28:00		12:41:00	12:53:00	4.97	153	173	7.56	67.6	26.7	17.2
14	08:42:00	男	1	82	高血压、糖尿病	3	0	1	123	74	2021-08-14	06:00:00	07:05:00		65	07:38:00	33	07:57:00	19	1.95	117	0.75					08:14:00	17		10:11:00	134	溶栓	09:40:00	86		103	220	220	/		/	/	7.99	133	173	5.3	73.7	21.8	17.4
15	23:37:00	女	0	70	高血压、糖尿病、房颤	4	1	0	163	91	2021-04-02	19:41:00	19:50:00		9	20:05:00	15	20:15:00	10	0.566667	34	3.36667					21:32:00	77		22:25:00	130	溶栓	22:13:00	41		118	152	152	21:21:00		00:14:00	23:52:00	3.59	108	157	6.93	84.8	15	20.1
16	22:34:00	男	1	61	高血压	1	1	0	189	104	2018-04-14	20:00:00	21:30:00		90	21:59:00	29	22:16:00	17	2.27	136	0.3					23:20:00	64		23:50:00	94	溶栓	2021-04-15 00:15:00	55		119	255	255	22:31:00		23:50:00	23:40:00	6.1	147	310	13.07	81.7	28.7	19
17	23:52:00	男	1	80	其他	0	1	0	162	79	2021-06-19	19:40:00	20:08:00		28	20:35:00	27	20:57:00	22	1.28333	77	2.91667					21:24:00	27		21:49:00	52	溶栓	22:58:00	94		121	198	198	21:32:00		01:58:00	23:03:00	7.64	132	253	5.04	69.4	57.5	40.1
18	2018-11-06 00:31:00	男	1	74	高血压、脑梗死	5	1	1	182	84	2021-11-05	17:30:00	19:27:00		117	19:53:00	26	20:16:00	23	2.77	166	4.25					21:54:00	98		22:43:00	147	溶栓、介入	23:00:00	66		164	330	330	21:12:00		2021-11-06 00:20:00	22:54:00	7.48	148	188	5.06	69	27.8	11
19	04:56:00	男	1	65	高血压、糖尿病、冠心病、其他	3	1	1	133	88	2021-01-02	02:00:00	02:40:00		40	03:00:00	20	03:13:00	13	1.21667	73	1.71667					03:52:00	39		04:30:00	77	溶栓+介入	04:40:00	48		87	160	160	04:06:00		07:35:00	07:32:00	10.22	155	189	5.11	58.7	8.7	13.2
20	14:38:00	女	0	75	高血压、其他	1	0	1	107	54	2021-11-17	08:00:00	08:10:00		10	08:21:00	11	08:39:00	18	0.65	39	5.98333					09:01:00	22		09:30:00	51	溶栓	11:30:00	149		171	210	210	10:34:00		13:33:00	11:35:00	4.93	133	118	4.6	51.4	22.1	34.5
21	13:26:00	男	1	75	高血压、其他	1	1	0	164	85	2021-02-06	09:30:00	10:55:00		85	11:08:00	13	11:29:00	21	1.98333	119	1.95					12:15:00	46		13:37:00	128	溶栓	13:44:00	89		135	254	254	12:20:00		13:33:00	14:00:00	7.51	128	230	4.8	82.4	23.1	41.9
22	16:03:00	男	1	69	其他	0	1	0	148	78	2021-11-17	09:00:00	12:00:00		180	12:17:00	17	12:41:00	24	3.68333	221	3.36667					13:04:00	23		13:30:00	49	溶栓	13:54:00	50		73	294	294	14:13:00		14:58:00	15:21:00	3.97	107	139	7.68	77.6	14.9	18
23	20:04:00	男	1	55	房颤、其他	4	1	0	148	105	2021-05-03	13:00:00	15:17:00		137	15:42:00	25	16:06:00	24	3.1	186	3.96667					16:43:00	37		16:49:00	43	溶栓	17:10:00	27		64	250	250	16:34:00		17:51:00	18:40:00	5.01	132	198	5.35	69.5	24.4	16.9
24	17:46:49	女	0	73	高血压、脑梗死	5	0	0	135	75	2021-05-23	15:00:00	15:02:00		2	15:10:00	8	15:47:00	37	0.783333	47	1.99694					16:00:00	13		16:58:00	71	溶栓	17:18:00	78		91	138	138	15:58:00		19:52:00	17:35:00	7.68	157	187	5.6	65.8	29.9	64.2
25	12:49:37	男	1	60	冠心病、其他	2	1	1	137	80	2021-07-01	09:30:00	11:12:00		102	11:28:00	16	11:41:00	13	2.18333	131	1.14361					12:05:00	24		12:16:00	35	溶栓	13:40:00	95		119	250	250	/		/	/	11.54	150	343	3.91	62.2	10.4	17.9
26	2018-11-11 01:53:00	男	1	77	高血压、糖尿病、脑梗死、其他	5	0	0	146	78	2021-11-10	19:00:00	20:43:00		103	21:07:00	24	21:27:00	20	2.45	147	4.43					22:06:00	39		22:22:00	55	溶栓	2021-11-11 01:00:00	174		207	360	360	21:54:00		01:16:00	23:32:00	4.24	137	149	6.6	70.2	38.3	23
27	10:30:00	男	1	63	高血压、糖尿病、其他	3	0	0	157	88	2021-08-02	08:30:00	08:41:00		11	09:05:00	24	09:17:00	12	0.78	47	1.22					11:31:00	134		12:20:00	183	溶栓	12:45:00	74		208	255	255	未做		未做	未做	8.43	120	211	17.55	118.5	20.9	11.5
28	20:53:00	男	1	82	高血压、其他	1	0	1	145	80	2021-08-27	17:00:00	17:08:00		8	17:26:00	18	17:44:00	18	0.733333	44	3.15					18:26:00	42		18:40:00	56	溶栓+介入	19:59:00	93		135	179	179	18:15:00		19:58:00	19:37:00	8.98	129	152	4.43	67.9	19.9	63.1
29	20:50:00	男	1	55	高血压	1	1	1	98	66	2021-06-21	16:20:00	18:07:00		107	18:38:00	31	19:09:00	31	2.81667	169	1.68333					19:46:00	37		20:46:00	97	溶栓+介入	20:31:00	45		82	251	251	19:24:00		22:02:00	20:41:00	8.45	156	230	4.46	73.5	31.4	24.7
30	05:10:00	男	1	72		0	0	0	144	90	2021-10-04	01:50:00	03:46:00		116	03:55:00	9	04:11:00	16	2.35	141	0.98					04:32:00	21		05:10:00	59	溶栓+介入	05:40:00	68		89	230	230	未做		未做	未做	3.87	142	242	13	90.4	28.4	14.8
															10.25		15		13		48.75
															71		19		17.5		108							27.5						51.25		89.5	201
	OCT	起病到呼救													113.75		25		22		161.25							42						71		119	227.5
	DAT	呼救到救护车到达																										54.5						107.75		164	255
	ADT	救护车到医院																			4.5h以内病例才溶栓，因此院前时间都短
	ODT	起病至到院																			而且起病至溶栓时间大多在4.5h以内
																					但是总病例数中，达到溶栓时间要求的比率低
																					超过270min（4.5h）DWI提示仍然可以溶栓的5例予以溶栓
[truncated: 31 more columns]

## Sheet: 院内优化组
姓名	入院时间	性别	年龄	既往史	吸烟史	饮酒史	收缩压	舒张压	到院日期	发病时间	呼救时间	列2	起病到呼救时长（min）	救护车到达时间	救护车到达时长（min）	救护车到达急诊时间	救护车到达急诊时长（min）	发病至到达急诊时长（h）	ODT	急诊滞留时长（min）	完成心电图时间	到院至完成心电图时长（min）	抽血时间	到院至抽血时长(min)	到达CT室时间	急诊到CT时长	列1	CT报告时间	到急诊至CT报告时长(min)	治疗方案	静脉溶栓时间	CT至溶栓时长	入门至溶栓时长	DNT2	起病至溶栓时长	OTT2	血常规报告时间	到急诊至血常规报告时长（min）	凝血常规报告时间	生化报告时间	WBC(*10∧9)	HB(g/L)	PLT(*10∧9)	BUN（mmol/l)	CR(umol/L)	ALT（U/L）	AST（U/L）	TBIL（umol/L）	BS(mmol/L)
1	01:58:00	1	73	高血压、其他	1	1	179	115	2021-08-14	22:30:00	00:10:00		100	00:25:00	15	1900-01-01 00:50:00	25	2.33	140	1.13333					01:09:00	19		01:27:00	23	溶栓+介入	01:11:00	2	21	-1419	161	-1279	01:03:00	13	01:25:00	01:26:00	12.35	135	191	8.26	89.7	21.6	27.1	6.7	7
2	20:47:00	1	64	高血压、其他	1	0	124	84	2021-07-19	19:00:00	19:10:00		10	19:20:00	10	19:33:00	13	0.55	33	1.23					19:43:00	10		20:48:00	27	溶栓+介入	20:00:00	17	27	27	60	60	19:44:00	11	19:58:00	20:40:00	7.89	148	174	5.61	69.1	20.8	16.2	11.9	5
3	14:26:00	1	69	高血压、其他	0	0	182	112	2021-02-28	11:00:00	11:50:00		50	12:05:00	15	12:38:00	33	1.63333	98	1.8					12:57:00	19		13:14:00	145	溶栓+介入	13:05:00	8	27	27	125	125	12:55:00	17	13:06:00	13:16:00	7.37	142	261	10.75	99	26.2	18.3	11.7	6.5
4	12:27:00	2	63	高血压、房颤、脑梗死	0	0	136	73	2021-08-20	09:30:00	10:00:00		30	10:10:00	10	10:20:00	10	0.833333	50	2.11667					10:36:00	16		10:50:00	29	溶栓	10:40:00	4	20	20	70	70	10:31:00	11	10:44:00	10:55:00	5.07	121	176	8.49	66.6	94.3	66.2	21.2	4.9
5	20:25:00	2	69	高血压、其他	0	0	145	77	2021-06-05	16:00:00	17:30:00		90	18:00:00	30	18:57:00	57	2.95	177	1.46667					19:14:00	17		19:21:00	64	溶栓	19:19:00	5	22	22	199	199	19:06:00	9	19:27:00	19:25:00	7.32	139	146	4.77	48.8	36	33.1	24.1	4.8
6	22:27:00	1	69	高血压、其他	0	0	168	78	2021-10-30	17:00:00	19:35:00		155	19:40:00	5	20:12:00	32	3.2	192	2.25					20:25:00	13		20:39:00	26	溶栓	20:50:00	25	38	38	230	230	20:20:00	8	20:43:00	20:44:00	11.12	141	273	8.02	104.4	18.8	18.7	8.7	8.3
7	14:25:00	1	86	高血压、其他	1	1	195	83	2021-07-28	12:30:00	12:40:00		10	12:50:00	10	13:00:00	10	0.5	30	1.41667					13:14:00	14		13:18:00	68	溶栓	13:18:00	4	18	18	48	48	13:09:00	9	13:29:00	13:40:00	4.98	134	202	6.53	76	11.9	21.3	9.2	6.2
8	19:59:00	1	78	高血压、其他	0	0	128	87	2021-05-02	17:30:00	18:00:00		30	18:20:00	20	18:38:00	18	1.13	68	1.35					18:55:00	17		19:40:00	29	溶栓	19:27:00	32	49	49	117	117	19:13:00	35	19:35:00	19:38:00	8.78	149	238	9.31	102.8	53.3	53.9	34.4	4.8
9	14:31:00	1	67	高血压、糖尿病、冠心病	1	1	141	86	2021-04-21	10:58:00	11:45:00		47	12:00:00	15	12:38:00	38	1.66667	100	1.88333					12:56:00	18		13:09:00	29	溶栓	13:00:00	4	22	22	122	122	12:49:00	11	13:05:00	13:17:00	7.25	129	233	8.24	121.4	17.2	20.1	7.8	6.5
10	16:17:00	1	62	高血压、其他	1	0	160	96	2021-08-17	12:00:00	13:50:00		110	14:05:00	15	15:17:00	72	3.28333	197	1					15:31:00	14		15:45:00	56	溶栓+介入	15:38:00	7	21	21	218	218	15:31:00	14	16:36:00	17:12:00	8.62	123	244	4.89	72	18.4	17.8	18	7.3
11	19:23:00	1	76	高血压、其他	0	0	145	107	2021-10-15	16:10:00	16:20:00		10	16:31:00	11	17:07:00	36	0.95	57	2.26667					17:21:00	14		17:44:00	34	溶栓	17:55:00	34	48	48	105	105	17:15:00	8	17:50:00	18:48:00	6.44	147	305	6.88	103.6	51.4	59.5	5.8	5.9
12	07:27:00	2	65	高血压、脑梗死、房颤、其他	0	0	113	66	2021-08-27	05:00:00	05:48:00		48	06:00:00	12	06:11:00	11	1.18333	71	1.26667					06:29:00	18		06:33:00	21	溶栓+介入	07:05:00	36	54	54	125	125	06:22:00	11	06:39:00	06:43:00	5.88	119	262	4.57	68.2	19.8	21.2	17.1	4.4
13	07:34:00	1	54	脑梗死、冠心病、房颤	1	1	124	77	2021-02-28	03:31:00	04:55:00		84	05:05:00	10	05:29:00	24	1.97	118	2.08333					05:35:00	6		06:29:00	18	溶栓+介入	05:50:00	15	21	21	139	139	05:39:00	10	05:56:00	06:22:00	7.06	155	268	5.25	84.7	25.9	30.2	21.5	4
14	03:09:00	1	73	高血压、糖尿病、房颤、其他	1	1	164	115	2021-02-24	22:00:00	00:50:00		170	01:00:00	10	1900-01-01 01:36:00	36	3.6	216	1.55					01:46:00	10		02:45:00	32	溶栓	02:26:00	40	50	-1390	266	-1174	01:48:00	12	02:18:00	02:36:00	14.14	154	200	6.63	73.3	28.6	26.9	21.8	9.9
15	15:55:00	1	80		0	0	147	78	2021-12-19	12:00:00	12:05:00		5	12:23:00	18	12:54:00	31	0.9	54	3.01667					13:11:00	17		13:58:00	116	溶栓	13:30:00	19	36	36	90	90	13:27:00	33	14:12:00	15:44:00	12.57	171	148	7.76	85.9	34.9	34.6	32.3	5.1
16	04:40:00	1	49	高血压	1	0	140	78	2021-08-21	00:30:00	02:48:00		138	03:00:00	12	03:15:00	15	2.75	165	1.41667					03:28:00	13		03:30:00	111	溶栓+介入	03:30:00	2	15	15	180	180	03:21:00	6	03:39:00	03:45:00	11.81	139	336	7.42	90.7	14.1	12.4	5.4	7.2
17	12:34:00	2	57	高血压、其他	0	0	164	104	2021-07-05	10:00:00	10:10:00		10	10:20:00	10	10:35:00	15	0.583333	35	1.98333					10:49:00	14		10:58:00	21	溶栓	11:00:00	11	25	25	60	60	10:42:00	7	10:58:00	11:10:00	8.15	142	279	4.73	74.8	14.9	20.5	11.8	5.3
18	14:59:00	1	79	高血压、冠心病、脑梗死	0	0	173	86	2021-09-08	10:00:00	11:32:00		92	11:50:00	18	12:06:00	16	2.1	126	2.88333					12:20:00	14		12:27:00	24	溶栓	12:40:00	20	34	34	160	160	12:17:00	11	12:36:00	13:22:00	5.46	151	157	4.46	89.6	24.5	28.9	18.2	5.5
19	21:22:00	2	62	其他	0	0	118	65	2021-07-07	16:00:00	17:52:00		112	18:15:00	23	19:27:00	72	3.45	207	1.91667					19:48:00	21		19:52:00	22	溶栓+介入	19:53:00	5	26	26	233	233	19:35:00	8	19:51:00	20:17:00	7.21	134	139	4.2	70.3	15	11	20.8	5.6
20	19:25:00	1	53	高血压、其他	1	1	141	86	2021-08-23	12:30:00	13:45:00		75	14:02:00	17	17:38:00	216	5.13333	308	1.78333					17:53:00	15		17:55:00	18	溶栓	18:00:00	7	22	22	330	330	17:47:00	9	18:02:00	18:11:00	8.86	156	245	4.8	78.6	23.7	22.3	7.8	4.6
21	15:14:00	2	73	高血压、脑梗死	0	0	137	65	2021-03-24	01:30:00	01:38:00		8	01:42:00	4	01:50:00	8	0.166667	20	13.4					02:07:00	17		02:10:00	23	溶栓	02:17:00	10	27	27	47	47	02:00:00	10	02:14:00	02:26:00	7.19	135	233	5.36	76.3	19.6	19.5	7.9	4.4
22	14:54:00	2	59	脑梗死、高血脂	0	0	125	79	2021-10-16	10:00:00	11:03:00		63	11:18:00	15	11:50:00	32	1.83333	110	3.06667					12:05:00	15		12:13:00	27	溶栓	12:10:00	5	20	20	130	130	12:01:00	11	12:18:00	12:33:00	7.28	141	219	6.02	58	16.9	20.3	7.2	4.1
23	23:42:00	2	85	其他	0	0	131	71	2021-04-24	18:40:00	20:43:00		123	21:05:00	22	21:33:00	28	2.88333	173	2.15					21:49:00	16		22:00:00	21	溶栓	21:53:00	4	20	20	193	193	21:50:00	17	22:12:00	22:05:00	12.37	111	138	9.21	107.5	7.7	14.9	6.6	5
24	10:29:00	1	67	高血压、脑梗死	0	1	143	87	2020-01-10	04:50:00	07:48:00		178	08:11:00	23	08:42:00	31	3.87	232	1.78333					08:53:00	11		11:07:00	65	溶栓	09:01:00	8	19	19	251	251	09:01:00	19	09:19:00	12:02:00	7.1	153	329	5.33	60.9	14.2	19.1	13.6	5.2
25	22:20:00	1	70	高血压、糖尿病、其他	1	0	169	70	2021-09-18	17:30:00	19:17:00		107	19:25:00	8	20:27:00	62	2.95	177	1.88333					20:47:00	20		20:56:00	19	溶栓	21:20:00	33	53	53	230	230	20:47:00	20	23:59:00	22:28:00	2.82	120	181	8.54	86	18.3	21.4	7.9	6.5
26	10:25:00	1	69	房颤、脑梗死	0	0	121	83	2021-09-09	02:00:00	02:15:00		15	02:29:00	14	02:37:00	8	0.616667	37	7.8					02:59:00	22		03:41:00	22	溶栓	04:30:00	91	113	113	150	150	02:57:00	20	04:03:00	04:56:00	7.75	145	222	7.57	85.8	25.5	23.8	14.2	6.8
27	22:44:00	2	88	高血压、糖尿病、冠心病、其他	0	0	166	77	2021-10-24	18:20:00	20:47:00		147	21:00:00	13	21:18:00	18	2.96667	178	1.43333					21:30:00	12		21:44:00	29	溶栓	21:35:00	5	17	17	195	195	21:27:00	9	21:50:00	21:55:00	5.75	120	164	4.88	56.5	13.9	16.3	6.4	10
28	21:30:00	1	56	高血压	1	1	154	101	2021-12-16	16:00:00	16:24:00		24	16:33:00	9	16:47:00	14	0.783333	47	4.71667					17:00:00	13		17:55:00	19	溶栓	17:30:00	30	43	43	90	90	16:58:00	11	17:28:00	18:27:00	9.65	173	221	6.11	79.8	26.3	31.6	9.9	5.6
29	11:32:00	1	51	其他	1	1	134	86	2021-06-22	07:00:00	08:37:00		97	08:53:00	16	09:25:00	32	2.42	145	2.12					09:31:00	6		09:54:00	25	溶栓	10:09:00	38	44	44	189	189	09:37:00	12	10:00:00	13:25:00	10.52	153	287	5.05	74	15.5	17.6	16	4.3
30	02:53:00	1	63	其他	1	1	94	61	2021-06-12	2021-06-11 23:00:00	00:08:00		68	00:20:00	12	1900-01-01 00:32:00	12	1.53	91.8	2.35					00:52:00	20		01:01:00	82	溶栓	01:10:00	18	38	-1402	121	-63876830	00:39:00	7	01:00:00	00:59:00	7.56	136	159	4.6	83.8	59.5	28	30.4	4.1
31	17:40:00	1	66		1	1	151	95	2021-02-15	15:50:00	16:00:00		10	16:10:00	10	16:13:00	3	0.38	23	1.45					16:21:00	8		17:09:00	87	溶栓	16:31:00	10	18	18	41	41	16:25:00	12	17:02:00	17:25:00	8.37	148	262	6.67	88.7	13.1	20.9	11.7	5.4
32	17:32:00	1	62		0	0	151	90	2021-06-05	12:20:00	14:29:00		129	14:46:00	17	15:33:00	47	3.21667	193	1.98333					15:59:00	26		16:07:00	24	溶栓	16:05:00	6	32	32	225	225	15:54:00	21	16:14:00	16:23:00	8.4	155	139	3.21	62.8	13.7	20.6	21.7	6
33	17:02:00	1	55	高血压	0	0	146	102	2021-08-22	13:20:00	14:36:00		76	14:55:00	19	15:17:00	22	1.95	117	1.75					15:34:00	17		15:38:00	26	溶栓	15:40:00	6	23	23	140	140	15:26:00	9	15:44:00	15:48:00	7.25	145	252	6.17	94	16.9	19.7	5	6.2
34	22:11:00	1	55		1	1	166	102	2021-06-17	17:00:00	19:30:00		150	19:42:00	12	20:19:00	37	3.31667	199	1.86667					20:28:00	9		20:37:00	15	溶栓	20:32:00	4	13	13	212	212	20:29:00	10	20:45:00	20:58:00	6.45	155	172	4.37	92.4	22.3	25	10	4.8
35	11:44:00	2	73	高血压、糖尿病、冠心病、高血脂、其他	0	0	163	76	2021-08-01	08:00:00	08:32:00		32	08:48:00	16	09:38:00	50	1.63333	98	2.1					09:57:00	19		10:10:00	31	溶栓	10:02:00	5	24	24	122	122	09:52:00	14	10:05:00	10:18:00	3.43	82	368	9.33	163	84.8	47.2	4.6	5.1
36	18:12:00	1	70	高血压	1	1	146	66	2021-12-19	13:30:00	13:53:00		23	14:11:00	18	14:58:00	47	1.46667	88	3.23333					15:22:00	24		16:54:00	33	溶栓	15:30:00	8	32	32	120	120	15:15:00	17	15:45:00	16:33:00	5.96	144	303	8.51	68.6	17	17.7	13.6	6
37	17:01:00	2	61	糖尿病、高血压、其他	0	0	129	83	2021-03-25	13:00:00	13:19:00		19	13:31:00	12	14:08:00	37	1.13	68	2.88333					14:40:00	32		15:59:00	32	溶栓	14:44:00	4	36	36	104	104	14:26:00	18	17:04:00	15:32:00	7.38	138	301	5.19	54.3	13.1	21.1	6.3	6.8
38	14:51:00	1	68	高血压、其他	1	1	171	82	2021-02-21	08:30:00	10:27:00		117	10:56:00	29	13:30:00	154	5	300	1.35					13:40:00	10		13:51:00	33	溶栓	13:55:00	15	25	25	325	325	13:41:00	11	13:56:00	14:36:00	6.32	135	183	3.87	99	23.4	28.5	14.7	4
39	21:17:00	2	83	冠心病、其他	0	0	128	77	2021-09-15	18:30:00	19:00:00		30	19:18:00	18	19:47:00	29	1.28333	77	1.5					20:07:00	20		20:11:00	50	溶栓	20:20:00	13	33	33	110	110	20:08:00	21	20:45:00	21:29:00	9.2	133	171	9.41	54.6	107	112.8	8.3	4.5
40	17:35:00	1	52	高血压	0	0	145	89	2021-10-11	14:30:00	15:24:00		54	15:30:00	6	16:20:00	50	1.83333	110	1.25					16:31:00	11		16:42:00	47	溶栓+介入	17:05:00	34	45	45	155	155	16:28:00	8	17:02:00	17:39:00	6.79	137	165	5.14	68	40.4	27.2	4.67	9
41	10:09:00	1	31	其他	1	0	130	90	2021-11-24	06:30:00	06:35:00		5	07:00:00	25	07:21:00	21	0.85	51	2.8					07:28:00	7		07:39:00	18	溶栓	07:39:00	11	18	18	69	69	07:30:00	9	07:46:00	07:57:00	7.01	164	249	3.38	61.2	97.8	44.1	6.6	7
42	20:19:00	1	67	高血脂	1	0	130	101	2021-06-14	18:54:00	19:00:00		6	19:10:00	10	19:20:00	10	0.433333	26	0.983333					19:38:00	18		19:43:00	64	溶栓	19:41:00	3	21	21	47	47	19:31:00	11	20:04:00	20:38:00	12.45	166	302	9.31	128.7	24.3	25.7	10.4	7.6
43	2021-09-07 00:35:00	1	44	高血压、其他	0	0	199	131	2021-09-06	21:55:00	22:19:00		24	22:38:00	19	22:43:00	5	0.8	48	1.87					23:03:00	20		23:10:00	25	溶栓	23:15:00	12	32	32	80	80	22:53:00	10	23:04:00	23:15:00	4.8	147	188	4.73	87.3	41.2	26.6	9.6	6.3
44	2021-07-20 01:58:00	1	66	高血压、冠心病	1	0	141	87	2021-07-19	20:15:00	22:53:00		158	23:01:00	8	23:18:00	17	3.05	183	2.67					23:32:00	14		23:39:00	26	溶栓	23:35:00	3	17	17	200	200	23:28:00	10	23:41:00	23:51:00	6.93	141	288	4.42	68.3	17.6	24.4	9.3	12
45	21:56:00	1	43		1	1	135	88	2021-01-15	18:00:00	18:30:00		30	18:47:00	17	19:25:00	38	1.42	85	2.51667					19:38:00	13		20:30:00	89	溶栓	19:49:00	11	24	24	109	109	19:42:00	17	20:03:00	20:26:00	8.67	175	223	6.58	79.5	42.7	34.1	9	5.2
46	21:13:00	1	58	高血压、脑梗死、冠心病	1	1	184	92	2021-10-06	15:00:00	17:52:00		172	18:01:00	9	18:50:00	49	3.83333	230	2.38333					19:04:00	14		19:09:00	29	溶栓	19:55:00	51	65	65	295	295	18:57:00	7	19:12:00	19:26:00	8.19	167	116	5.77	74	27.2	34.1	14.3	8.3
47	23:10:00	2	69	其他	0	0	157	86	2021-05-28	19:00:00	20:09:00		69	20:22:00	13	21:10:00	48	2.16667	130	2					21:23:00	13		21:32:00	25	溶栓	21:50:00	27	40	40	170	170	21:22:00	12	21:38:00	21:54:00	5.26	121	186	8.45	56.8	46.4	43.1	11.1	4.6
48	21:49:00	1	67		1	0	133	79	2021-11-11	17:30:00	18:59:00		89	19:11:00	12	19:53:00	42	2.38333	143	1.93333					20:14:00	21		20:22:00	62	溶栓	20:22:00	8	29	29	172	172	20:11:00	18	20:30:00	20:41:00	6.68	151	182	4.16	82.4	15.4	17.2	9.6	6.8
49	19:42:00	2	47	高血压、糖尿病、其他	0	1	186	91	2021-10-31	12:30:00	13:19:00		49	13:24:00	5	16:32:00	188	4.03333	242	3.16667					16:44:00	12		16:51:00	78	溶栓	18:23:00	99	111	111	353	353	16:41:00	9	17:09:00	17:08:00	4.83	116	133	3.92	64	25.9	27.4	10.3	16.9
50	2021-10-06 02:19:00	2	64	其他	0	0	178	126	2021-10-05	21:44:00	23:08:00		84	23:23:00	15	23:59:00	36	2.25	135	2.33					00:13:00	14		00:24:00	78	溶栓	00:22:00	9	23	-1417	158	-1282	00:10:00	11	00:27:00	00:37:00	13.73	143	213	7.54	56.8	13.2	20.6	8.1	7.3
51	12:38:00	2	71	脑梗死、高血压、其他	0	0	113	65	2021-12-17	10:40:00	10:45:00		5	11:00:00	15	11:09:00	9	0.483333	29	1.48333					11:21:00	12		12:31:00	23	溶栓	11:40:00	19	31	31	60	60	11:21:00	12	11:54:00	11:50:00	6.02	135	164	6.18	63.5	21.7	26.6	11.5	7.4
52	16:00:00	1	58	高血压、脑梗死	1	0	144	89	2021-11-07	12:00:00	12:05:00		5	12:13:00	8	13:00:00	47	1	60	3					13:17:00	17		14:27:00	22	溶栓	14:00:00	43	60	60	120	120	13:17:00	17	13:48:00	14:02:00	7.13	148	271	5.35	63	30.4	22.6	8.8	3.9
53	09:04:00	1	51	高血压	0	0	182	116	2021-11-03	05:00:00	05:48:00		48	06:00:00	12	06:44:00	44	1.73333	104	2.33333					07:01:00	17		07:08:00	30	溶栓	07:08:00	7	24	24	128	128	06:53:00	9	07:07:00	07:17:00	7.39	152	217	4.82	95.6	36.2	34.4	13.2	7.1
54	03:34:00	1	65	高血压	0	0	135	85	2021-09-10	2021-09-09 22:00:00	01:00:00		180	01:18:00	18	02:03:00	45	4.05	243	1.51667					02:21:00	18		02:29:00	28	溶栓	02:25:00	4	22	22	265	-6.40063e+07	02:12:00	9	02:29:00	02:36:00	10.81	120	239	3.73	61.5	30.5	27.5	30.9	4.1
55	14:24:00	2	51	高血压、其他	0	0	170	118	2021-10-01	07:30:00	10:08:00		158	10:23:00	15	13:00:00	157	5.5	330	1.4					13:11:00	11		13:15:00	22	溶栓	13:25:00	14	25	25	355	355	13:09:00	9	13:30:00	13:34:00	7.59	142	413	2.65	42	19.9	22.9	9.5	5.7
56	20:36:00	1	86	高血压、脑梗死、其他	0	0	133	76	2021-11-10	13:30:00	16:41:00		191	17:08:00	27	17:41:00	33	4.18333	251	2.91667					17:51:00	10		18:12:00	32	溶栓	18:00:00	9	19	19	270	270	17:51:00	10	18:10:00	18:16:00	6.7	131	172	7.28	78.6	11.2	19.4	9.7	4.8
57	12:45:00	1	31		1	1	140	80	2021-12-06	09:10:00	09:22:00		12	09:40:00	18	09:49:00	9	0.65	39	2.93333					10:12:00	23		10:22:00	17	溶栓	10:14:00	2	25	25	64	64	09:59:00	10	10:12:00	10:57:00	11.59	161	194	3.79	74	34.8	48.2	21.8	4.9
58	18:06:00	2	68	糖尿病	0	0	132	72	2021-11-04	10:00:00	11:17:00		77	11:28:00	11	12:08:00	40	2.13333	128	5.96667					12:28:00	20		12:40:00	20	溶栓	12:58:00	30	50	50	178	178	12:19:00	11	12:35:00	12:45:00	5.47	136	318	5.76	49.8	18	23.3	12.4	7.3
59	18:58:00	1	59	高血压、糖尿病、其他	1	0	174	96	2021-08-05	17:00:00	17:39:00		39	18:07:00	28	18:20:00	13	1.33333	80	0.633333					18:30:00	10		18:53:00	41	溶栓+介入	18:38:00	8	18	18	98	98	18:32:00	12	19:05:00	19:24:00	6.27	122	147	11.08	94.4	35.2	29.1	9.9	5.9
60	14:02:00	2	72		0	0	153	92	2021-09-24	11:50:00	12:05:00		15	12:24:00	19	12:36:00	12	0.766667	46	1.43333					12:57:00	21		13:26:00	18	溶栓	13:19:00	22	43	43	89	89	12:51:00	15	13:17:00	13:21:00	3.7	122	149	4.46	74.6	7.4	20.2	12.7	4.5
61	15:15:00	2	62	高血压	0	0	147	76	2021-11-29	11:00:00	13:11:00		131	13:30:00	19	13:45:00	15	2.75	165	1.5					14:11:00	26		14:32:00	57	溶栓	14:28:00	17	43	43	208	208	14:12:00	27	/	/	7.74	119	203	4.32	49.8	43.4	29	24.4	4.6
62	15:16:00	1	57	高血压	1	1	141	99	2021-04-25	12:00:00	13:08:00		68	13:17:00	9	13:59:00	42	1.98333	119	1.28333					14:12:00	13		14:17:00	28	溶栓	14:26:00	14	27	27	146	146	14:06:00	7	14:21:00	14:59:00	8.94	152	299	3.44	84	48.7	30.9	10.7	3.8
63	14:59:00	1	71	高血压	1	1	136	77	2021-03-21	10:30:00	12:52:00		142	13:11:00	19	13:37:00	26	3.12	187	1.36667					13:50:00	13		14:41:00	26	溶栓	14:03:00	13	26	26	213	213	13:44:00	7	15:42:00	15:51:00	5.16	148	133	5.23	96.4	14.2	22.5	14.2	5
64	14:21:00	2	50		0	0	160	80	2021-07-26	10:00:00	10:48:00		48	11:00:00	12	11:23:00	23	1.38333	83	2.96667					11:46:00	23		11:48:00	33	溶栓	12:04:00	18	41	41	124	124	11:31:00	8	11:48:00	11:57:00	7.1	136	211	4.34	52.5	20.4	20	9	5.1
65	23:55:00	1	68	高血压、糖尿病、脑梗死、冠心病、高血脂、其	0	0	165	91	2021-07-29	21:00:00	21:35:00		35	21:46:00	11	22:15:00	29	1.25	75	1.66667					22:30:00	15		22:41:00	20	溶栓	22:37:00	7	22	22	97	97	22:23:00	8	22:40:00	22:47:00	5.04	116	189	9.35	364.4	25.8	23.6	5	9.4
66	2021-09-19 08:32:00	2	50	其他	0	0	131	86	2021-09-18	15:30:00	16:28:00		58	17:01:00	33	17:48:00	47	2.3	138	14.73					18:02:00	14		19:17:00	110	溶栓	18:27:00	25	39	39	177	177	17:59:00	11	18:13:00	18:47:00	4.82	104	158	5.91	48.6	16.3	40.7	52.9	6.3
67	15:14:00	1	58		1	1	116	74	2021-12-24	11:47:00	12:15:00		28	12:31:00	16	12:47:00	16	1	60	2.45					13:04:00	17		13:16:00	26	溶栓	13:07:00	3	20	20	80	80	13:01:00	14	13:18:00	13:29:00	4.92	150	274	5.58	58.5	11.1	19.6	11.5	4.5
68	18:44:00	2	78	高血压、脑梗死、其他	0	0	159	82	2021-02-11	13:00:00	14:38:00		98	15:00:00	22	16:07:00	67	3.11667	187	2.61667					16:20:00	13		16:32:00	24	溶栓	16:46:00	26	39	39	226	226	16:37:00	30	16:40:00	16:57:00	6.4	137	218	3.79	42.3	21.6	32	14	4.8
69	19:04:00	1	61		1	1	128	82	2021-12-30	12:20:00	13:07:00		47	13:26:00	19	17:10:00	224	4.83333	290	1.9					17:36:00	26		18:12:00	65	溶栓+介入	17:46:00	10	36	36	326	326	17:26:00	16	20:15:00	18:01:00	14.39	12.59	287	3.84	37.6	48.2	52.1	9.8	5.6
70	18:00:00	1	73		1	1	171	92	2021-03-01	12:04:00	14:11:00		127	14:23:00	12	15:04:00	41	3	180	2.93333					15:12:00	8		16:22:00	90	溶栓	15:24:00	12	20	20	200	200	15:13:00	9	15:36:00	17:03:00	7.57	158	171	4.06	72.1	21.6	14	13.5	7.3
71	16:58:00	1	42	其他	1	0	144	89	2021-10-21	11:40:00	14:15:00		155	14:34:00	19	15:28:00	54	3.8	228	1.5					15:41:00	13		16:46:00	59	溶栓	16:06:00	25	38	38	266	266	15:38:00	10	16:00:00	16:34:00	7.86	172	211	4	62.6	138.3	55.9	12.4	5.4
72	11:20:00	2	71	脑梗死	0	0	116	68	2021-11-05	07:10:00	07:19:00		9	08:01:00	42	08:29:00	28	1.31667	79	2.85					08:43:00	14		08:52:00	17	溶栓	08:52:00	9	23	23	102	102	08:40:00	11	09:02:00	09:13:00	5.13	130	164	5.19	93.9	29.9	34	23.7	6.1
73	12:56:00	1	64	高血压	0	0	115	90	2021-04-14	06:00:00	07:57:00		117	08:13:00	16	09:05:00	52	3.08333	185	3.85					09:18:00	13		09:27:00	22	溶栓	09:21:00	3	16	16	201	201	09:17:00	12	09:32:00	09:52:00	6.42	162	260	5.07	62.7	17.6	18.7	15	4.8
74	14:47:00	1	70	高血压、脑梗死、其他	1	1	146	78	2021-07-21	2021-07-20 23:00:00	23:23:00		23	00:01:00	37	01:12:00	71	2.2	132	13.5833					01:30:00	18		01:42:00	33	溶栓	01:44:00	14	32	32	164	-6.3933e+07	01:25:00	13	01:43:00	02:04:00	8.57	137	200	4.05	84.3	14	18.7	12.7	6.3
75	22:19:00	1	73	高血压、冠心病、房颤、其他	0	0	132	83	2021-01-20	20:00:00	20:30:00		30	20:40:00	10	20:46:00	6	0.766667	46	1.55					21:03:00	17		21:14:00	44	溶栓	21:13:00	10	27	27	73	73	21:00:00	14	21:14:00	21:25:00	5.69	140	289	6.35	101.8	14.5	19.1	4.7	5.9
76	2021-05-25 00:03:00	2	65	冠心病、高血脂、其他	0	0	130	79	2021-05-24	18:00:00	18:19:00		19	18:42:00	23	22:30:00	228	4.5	270	1.55					22:43:00	13		22:52:00	52	溶栓	22:48:00	5	18	18	288	288	22:44:00	14	23:04:00	23:40:00	7.64	147	167	5.67	41.8	31.7	21.3	10.7	5.1
77	18:48:00	1	59		1	1	150	70	2021-01-23	15:30:00	15:38:00		8	15:45:00	7	15:53:00	8	0.383333	23	2.91667					16:14:00	21		16:25:00	97	溶栓	16:22:00	8	29	29	52	52	16:08:00	15	16:22:00	16:36:00	5.86	142	338	4.23	73.2	12.2	15.7	10.5	4.8
78	14:57:00	1	64	其他	1	0	112	73	2021-05-21	08:15:00	08:32:00		17	08:40:00	8	13:42:00	302	5.45	327	1.25					13:53:00	11		13:59:00	29	溶栓	13:57:00	4	15	15	342	342	13:51:00	9	14:08:00	14:28:00	7.53	149	199	7.27	80	13.8	20.6	10.8	3.9
79	13:21:00	1	57	其他	0	0	169	94	2021-06-27	09:00:00	10:43:00		103	11:08:00	25	11:43:00	35	2.71667	163	1.63333					11:55:00	12		12:03:00	48	溶栓	12:00:00	5	17	17	180	180	11:52:00	9	12:07:00	12:20:00	9.09	137	188	5.34	83	22.7	18.4	9.03	9.7
80	2021-05-21 11:23:00	1	58	高血压、糖尿病、其他	1	1	154	74	2021-05-20	08:30:00	09:16:00		46	09:28:00	12	11:07:00	99	2.61667	157	24.27					11:26:00	19		11:48:00	75	溶栓	11:40:00	14	33	33	190	190	11:18:00	11	11:44:00	12:24:00	8.15	145	260	4.06	60.6	15.2	28.5	16.2	7.6
81	2021-11-25 09:04:00	2	50	高血压、其他	0	0	155	92	2021-11-23	17:30:00	18:00:00		30	18:10:00	10	18:15:00	5	0.75	45	14.82					18:25:00	10		18:33:00	30	溶栓	18:35:00	10	20	20	65	65	18:26:00	11	18:43:00	18:47:00	4.33	115	258	4.37	40.4	17.5	20.8	12.3	4.8
82	14:08:00	1	71	高血压	1	1	176	71	2021-06-03	08:00:00	10:21:00		141	11:00:00	39	12:16:00	76	4.26667	256	1.86667					12:25:00	9		13:13:00	35	溶栓	12:49:00	24	33	33	289	289	12:28:00	12	13:03:00	13:04:00	5.53	150	289	3.06	54	29.6	51.5	14.3	13
83	15:23:00	2	58	高血压、冠心病、糖尿病、脑梗死	0	0	161	77	2021-04-27	12:15:00	12:38:00		23	12:55:00	17	13:20:00	25	1.08333	65	2.05					13:31:00	11		13:48:00	33	溶栓	13:35:00	4	15	15	80	80	13:33:00	13	13:46:00	13:56:00	8.09	134	202	5.5	87	99.3	61.7	8.5	11.7
84	22:46:00	2	64	高血压	0	0	182	110	2021-07-05	14:00:00	15:48:00		108	16:00:00	12	21:08:00	308	7.13333	428	1.63333					21:21:00	13		21:34:00	23	溶栓	21:40:00	19	32	32	460	460	21:23:00	15	21:36:00	21:41:00	8.78	154	238	4.23	62.5	48.7	39.4	11.1	5.2
85	16:35:00	2	73	高血压、糖尿病、冠心病、其他	0	0	151	78	2021-01-26	11:00:00	11:18:00		18	11:25:00	7	14:22:00	177	3.37	202	2.21667					14:42:00	20		14:55:00	34	溶栓	14:55:00	13	33	33	235	235	14:37:00	15	15:50:00	16:06:00	12.92	117	261	7.76	81	17.2	24	12.7	4.8
86	21:32:00	1	79	冠心病、高血压	1	1	123	101	2021-07-28	16:50:00	17:10:00		20	17:22:00	12	19:57:00	155	3.11667	187	1.58333					20:12:00	15		20:17:00	31	溶栓	20:17:00	5	20	20	207	207	20:04:00	7	20:17:00	20:34:00	10.33	136	278	5.63	71.9	13.5	17.5	12.7	5.2
87	15:14:00	1	65	高血压、脑梗死	1	1	132	68	2021-03-04	10:00:00	12:43:00		163	13:08:00	25	13:37:00	29	3.63	217	1.62					13:40:00	3		15:27:00	25	溶栓	13:55:00	15	18	18	235	235	13:46:00	9	14:09:00	15:37:00	13.43	130	210	5.75	73.5	24.9	23	14.1	6.6
88	16:33:00	2	78	高血压、糖尿病、脑梗死、其他	0	0	158	99	2021-08-29	10:00:00	11:18:00		78	11:35:00	17	15:10:00	215	5.16667	310	1.38333					15:22:00	12		15:36:00	34	溶栓	15:27:00	5	17	17	327	327	15:19:00	9	15:36:00	15:42:00	5.26	103	265	18.55	259	9.5	11.3	5.4	5.5
89	21:51:00	1	66	高血压、其他	1	1	137	77	2021-09-08	20:30:00	20:38:00		8	20:50:00	12	21:05:00	15	0.583333	35	0.766667					21:20:00	15		21:29:00	43	溶栓+介入	21:27:00	7	22	22	57	57	21:15:00	10	21:33:00	21:50:00	6.2	102	302	6.06	76.3	11.2	18.4	6.2	7.1
90	08:27:00	2	79	高血压、其他	0	0	151	77	2020-01-24	04:00:00	04:53:00		53	05:12:00	19	05:41:00	29	1.68	101	2.77					06:02:00	21		06:46:00	23	溶栓	07:00:00	58	79	79	180	180	06:02:00	21	07:01:00	07:09:00	7.66	137	224	5.4	73.3	18.5	21.6	15.2	5.4
91	04:32:00	1	53		1	0	152	100	2021-09-18	2021-09-17 22:00:00	01:01:00		121	01:14:00	13	02:32:00	78	4.53	271.8	2					02:52:00	20		04:02:00	25	溶栓	03:20:00	28	48	48	320	-64017760	02:44:00	12	03:02:00	03:25:00	9.11	120	186	5.94	54	23.9	22.8	8.9	7
92	15:07:00	1	60	无	0	0	139	92	2021-06-18	10:30:00	11:45:00		75	12:12:00	27	12:57:00	45	2.45	147	2.17					13:28:00	31		13:56:00	189	溶栓+介入	13:46:00	18	49	49	196	196	13:11:00	14	13:32:00	16:15:00	8.56	167	243	4.12	57.3	19.8	23.5	12.5	6.5
93	14:56:00	2	52	高血压、脑梗死、其他	0	0	149	79	2021-10-10	10:30:00	11:08:00		38	11:24:00	16	11:55:00	31	1.41667	85	3.01667					12:06:00	11		12:12:00	77	溶栓	12:13:00	7	18	18	103	103	12:02:00	7	12:18:00	12:26:00	7.61	129	298	5.1	69	18.8	26.7	9.1	4.5
94	11:20:00	2	68		0	1	155	89	2021-12-02	08:00:00	09:07:00		67	09:28:00	21	09:40:00	12	1.66667	100	1.66667					09:53:00	13		10:02:00	20	溶栓	10:01:00	8	21	21	121	121	09:48:00	8	10:09:00	10:47:00	8.64	135	176	6.43	57	18.3	21.2	11.6	7.5
95	10:57:00	2	56	高血压	0	0	148	103	2021-06-11	06:30:00	06:47:00		17	07:02:00	15	09:18:00	136	2.8	168	1.65					09:38:00	20		09:51:00	254	溶栓	09:41:00	3	23	23	191	191	09:29:00	11	10:10:00	11:38:00	8.09	145	275	4.27	64.9	32.8	25.4	20.7	6.1
96	18:28:00	2	33	其他	0	1	123	66	2021-04-21	13:50:00	15:00:00		70	15:10:00	10	15:47:00	37	1.95	117	2.68333					16:03:00	16		16:31:00	32	溶栓	16:08:00	5	21	21	138	138	16:01:00	14	16:13:00	17:08:00	2.63	126	181	3.89	69	13.4	22.9	8.3	4.8
97	13:39:00	2	75	高血压、其他	0	0	155	82	2021-07-09	08:00:00	10:17:00		137	10:31:00	14	11:19:00	48	3.31667	199	2.33333					11:57:00	38		12:11:00	50	溶栓	11:58:00	1	39	39	238	238	11:33:00	14	11:49:00	11:50:00	15.15	141	255	9.21	58.6	6.3	13.6	13.2	4
98	10:00:00	1	55	高血压、高血脂、其他	1	1	135	83	2021-10-06	02:30:00	03:19:00		49	03:41:00	22	04:08:00	27	1.63333	98	5.86667					04:30:00	22		05:45:00	27	溶栓	04:35:00	5	27	27	125	125	04:26:00	18	04:41:00	04:54:00	7.73	159	163	4.89	65.4	26.3	19.6	15.2	4.6
99	13:30:00	2	67	高血压、冠心病、脑梗死、其他	0	0	138	78	2021-11-14	11:10:00	11:12:00		2	11:18:00	6	11:24:00	6	0.233333	14	2.1					11:43:00	19		11:53:00	101	溶栓	11:49:00	6	25	25	39	39	11:43:00	19	11:54:00	12:15:00	4.85	126	165	5.08	60	16.5	24.3	13.1	6
100	17:03:00	2	80	高血压、糖尿病	0	0	196	108	2021-10-15	13:40:00	15:07:00		87	15:19:00	12	15:44:00	25	2.06667	124	1.31667					15:59:00	15		16:32:00	127	溶栓	16:15:00	16	31	31	155	155	15:52:00	8	16:12:00	17:22:00	5.01	112	126	10.1	154	12.8	19.4	10.6	8.5
101	13:06:00	2	87	高血压	1	0	138	82	2021-05-08	08:30:00	09:03:00		33	09:13:00	10	10:46:00	93	2.26667	136	2.33333					10:59:00	13		12:01:00	21	溶栓	11:28:00	29	42	42	178	178	10:57:00	11	11:56:00	12:07:00	7.91	147	219	3.21	60	31.3	24.7	9.9	5.3
102	16:10:00	1	61		0	0	169	98	2021-02-16	10:38:00	11:43:00		65	12:06:00	23	14:36:00	150	3.96667	238	1.56667					14:51:00	15		15:06:00	31	溶栓	14:55:00	4	19	19	257	257	14:50:00	14	15:08:00	15:20:00	8.95	150	301	6.87	97	15.9	15.2	10.3	5.2
103	13:24:00	2	65	糖尿病	0	1	138	74	2021-01-15	08:00:00	09:56:00		116	10:17:00	21	10:31:00	14	2.51667	151	2.88333					10:54:00	23		11:06:00	58	溶栓	10:58:00	4	27	27	178	178	10:47:00	16	11:01:00	11:09:00	7.5	130	287	6.01	33.9	11.8	9.7	6.9	8.9
104	12:32:00	2	50	高血压	0	0	160	70	2021-09-16	06:00:00	07:14:00		74	07:32:00	18	11:10:00	218	5.16667	310	1.36667					11:33:00	23		11:43:00	211	溶栓	11:37:00	4	27	27	337	337	11:27:00	17	11:51:00	12:03:00	12.66	104	242	4.37	68.8	10.3	15	10.4	5.4
105	11:49:00	1	56		0	0	149	80	2021-02-22	05:00:00	07:53:00		173	08:02:00	9	08:47:00	45	3.78333	227	3.03333					09:03:00	16		09:10:00	19	溶栓	09:10:00	7	23	23	250	250	09:04:00	17	09:17:00	09:30:00	4.28	156	58	4.52	55	26	35.7	98	4.5
106	17:26:00	1	60	其他	1	0	166	100	2021-02-15	11:50:00	12:30:00		40	12:47:00	17	15:12:00	145	3.36667	202	2.23333					15:35:00	23		15:46:00	54	溶栓	15:52:00	17	40	40	242	242	15:29:00	17	15:43:00	15:55:00	6.55	133	225	8.02	105	21.5	19	3.8	5.2
107	12:49:00	1	70	冠心病、其他	1	1	161	96	2021-02-24	07:00:00	09:50:00		170	10:08:00	18	10:38:00	30	3.63333	218	2.18333					10:58:00	20		11:09:00	10	溶栓	11:14:00	16	36	36	254	254	11:00:00	22	11:28:00	11:26:00	9.51	153	153	4.46	61.2	11.1	20	31.3	6.3
108	10:22:00	2	65	高血压、其他	0	0	131	81	2021-06-13	07:15:00	07:42:00		27	08:00:00	18	08:33:00	33	1.3	78	1.81667					08:49:00	16		08:58:00	76	溶栓	08:50:00	1	17	17	95	95	08:42:00	9	08:59:00	09:19:00	6.24	129	225	4.86	54.1	25.3	18.6	8.4	5.4
109	15:04:00	2	71	高血压、糖尿病、TIA、其他	0	0	169	89	2021-02-12	11:20:00	12:50:00		90	13:05:00	15	13:15:00	10	1.91667	115	1.81667					13:34:00	19		13:49:00	22	溶栓	13:40:00	6	25	25	140	140	13:26:00	11	13:45:00	13:57:00	8.54	118	153	8.24	124	20.5	20.1	9.8	5.3
110	20:35:00	1	55	高血压、糖尿病、高血脂、其他	0	1	151	99	2021-11-23	12:20:00	13:18:00		58	13:45:00	27	17:07:00	202	4.78333	287	3.46667					17:17:00	10		17:50:00	15	溶栓	17:25:00	8	18	18	305	305	17:18:00	11	17:33:00	17:39:00	7.57	153	196	6.94	122	14.1	16.2	9.47	19.8
111	15:35:00	1	74	糖尿病、冠心病	0	0	122	75	2021-12-15	08:00:00	08:22:00		22	08:36:00	14	13:03:00	267	5.05	303	2.53333					13:20:00	17		13:26:00	26	溶栓	13:23:00	3	20	20	323	323	13:20:00	17	13:37:00	14:02:00	9.21	142	260	6.38	84	23.7	30	6.45	6.8
112	04:45:00	2	53	高血压、糖尿病、其他	0	0	132	78	2021-01-16	00:00:00	01:22:00		82	01:40:00	18	03:05:00	85	3.08333	185	1.66667					03:20:00	15		03:30:00	35	溶栓	03:30:00	10	25	25	210	210	03:21:00	16	03:31:00	03:47:00	8.31	132	147	4.66	66.1	24.6	22.9	9	10.1
113	14:56:00	2	80	高血压、其他	0	0	142	74	2021-04-05	08:00:00	11:06:00		186	11:19:00	13	12:07:00	48	4.12	247	2.81667					12:32:00	25		15:16:00	30	溶栓	12:41:00	9	34	34	281	281	12:28:00	21	13:11:00	14:04:00	8.96	147	220	7.4	61.6	16.4	20	10.2	6.8
114	12:35:00	1	55	高血压	1	0	151	101	2021-06-08	08:00:00	08:50:00		50	09:11:00	21	10:41:00	90	2.68333	161	1.9					11:01:00	20		11:58:00	65	溶栓	11:05:00	4	24	24	185	185	10:50:00	9	11:13:00	12:20:00	6.56	160	241	6.82	69.3	30.4	20.2	8.8	5.8
115	2021-01-04 00:36:00	1	67	其他	1	1	101	53	2021-01-03	19:30:00	22:03:00		153	22:32:00	29	22:42:00	10	3.2	192	1.9					22:53:00	11		23:02:00	14	溶栓	23:03:00	10	21	21	213	213	22:54:00	12	23:07:00	23:33:00	8.8	156	267	5.59	110.4	35.4	26.2	7.4	4.3
116	10:05:00	2	59		0	0	165	81	2021-08-15	07:00:00	07:07:00		7	07:15:00	8	07:31:00	16	0.516667	31	2.56667					11:03:00	212		11:45:00	38	溶栓	11:25:00	22	234	234	265	265	/		/	/	4.5	102	151	7.82	52.4	8.6	14.7	9.4	5.4
117	20:54:00	1	70	高血压	1	1	155	95	2021-11-14	17:00:00	17:23:00		23	17:45:00	22	18:05:00	20	1.08333	65	2.81667					18:21:00	16		18:37:00	178	溶栓	18:29:00	8	24	24	89	89	18:15:00	10	18:40:00	19:01:00	6.19	154	248	3.67	92	16.7	21.3	5.5	6
118	15:22:00	1	66	高血压、脑梗死、其他	1	1	142	72	2021-07-03	07:00:00	08:49:00		109	09:00:00	11	10:20:00	80	3.33333	200	5.03333					10:42:00	22		11:10:00	49	溶栓	11:45:00	63	85	85	285	285	10:31:00	11	10:54:00	11:35:00	5.66	140	193	5.58	92.4	96.3	41.2	11.8	5
119	22:56:00	1	86	高血压	0	0	120	84	2021-11-30	18:00:00	18:30:00		30	18:45:00	15	19:16:00	31	1.26667	76	3.66667					19:31:00	15		19:43:00	25	溶栓	20:55:00	84	99	99	175	175	19:28:00	12	19:40:00	19:59:00	14.19	120	106	7.29	63.3	81.3	109.6	38.5	6.8
120	15:30:00	1	62		1	0	120	80	2021-09-16	11:30:00	12:23:00		53	12:40:00	17	13:10:00	30	1.66667	100	2.33333					13:39:00	29		14:51:00	25	溶栓	13:58:00	19	48	48	148	148	13:34:00	24	14:12:00	14:57:00	7.42	157	171	4.41	70.4	28.6	21.8	15.9	6.6
121	2021-10-05 10:06:00	2	68		0	0	115	66	2021-10-04	11:00:00	12:13:00		73	12:20:00	7	12:51:00	31	1.85	111	21.25					13:53:00	62		14:58:00	42	溶栓	14:53:00	60	122	122	233	233	13:48:00	57	14:32:00	14:15:00	4.24	139	162	3.34	50.8	30.9	40.9	49.9	5.2
122	22:33:00	2	86	高血压、糖尿病、脑梗死、其他	0	0	127	69	2021-06-30	18:00:00	20:38:00		158	20:50:00	12	21:02:00	12	3.03333	182	1.51667					21:16:00	14		21:23:00	80	溶栓	21:23:00	7	21	21	203	203	21:14:00	12	21:30:00	21:35:00	10.19	119	233	7.23	85.9	38.6	27.8	29.6	8.3
123	21:17:00	1	52	高血压	1	1	173	104	2021-08-05	18:00:00	18:38:00		38	19:00:00	22	19:14:00	14	1.23333	74	2.05					19:32:00	18		19:45:00	25	溶栓	19:49:00	17	35	35	109	109	19:22:00	8	19:39:00	19:49:00	10.9	158	212	4.26	62.2	9.7	16.5	16.5	5.3
124	20:32:00	1	56	无	1	0	156	100	2021-05-15	15:00:00	16:07:00		67	16:15:00	8	18:58:00	163	3.97	238	1.57					19:14:00	16		19:56:00		溶栓	19:19:00	5	21	21	259	259	19:25:00	27	19:38:00	20:17:00	6.26	151	289	2.18	72	19.9	21.8	8.4	5.4
125	21:44	1	74	高血压、脑梗死、其他	0	0	128	82	2021-06-11	15:30:00	17:05:00		95	17:23:00	18	19:50:00	147	4.33333	260	1.9					20:06:00	16		23:21:00		溶栓	20:13:00	7	23	23	283	283	20:17:00	27	21:39:00	21:44:00	9.84	126	268	5.17	82.2	16	23.3	9.2	6.5
126	16:34:00	1	62	糖尿病	1	1	160	80	2021-03-31	12:30:00	14:11:00		101	14:30:00	19	14:54:00	24	2.4	144	1.66667					15:09:00	15		15:13:00		溶栓	15:12:00	3	18	18	162	162	15:06:00	12	15:19:00	15:30:00	6.22	146	166	2.91	74	12.7	17	4.2	7.1
127	13:16:00	1	64	高血压	0	1	165	105	2021-09-25	08:30:00	08:53:00		23	09:12:00	19	09:44:00	32	1.23333	74	3.53333					09:56:00	12		10:38:00		溶栓	12:19:00	143	155	155	229	229	09:55:00	11	10:55:00	11:33:00	4.6	155	104	6.95	96.6	13.1	23.9	17	8.4
128	17:19:00	1	61		1	0	209	96	2021-08-07	12:00:00	13:05:00		65	13:20:00	15	13:52:00	32	1.86667	112	3.45					14:03:00	11		14:02:00		溶栓	14:07:00	4	15	15	127	127	14:16:00	24	14:18:00	16:11:00	9.28	121	325	9.45	156.3	19.6	26.2	6.2	8.8
129	10:36:00	1	54	高血压	0	1	192	117	2021-05-16	2021-05-15 20:00:00	00:48:00		168	01:00:00	12	01:14:00	14	5.23	313.8	9.36667					01:40:00	26		02:30:00		溶栓	01:43:00	3	29	29	343	-6.38377e+07	01:24:00	10	01:57:00	05:55:00	8.65	143	225	7.33	97.4	15.9	20	8.4	5.9
130	20:17:00	1	79		0	0	143	92	2021-07-01	13:30:00	16:02:00		152	16:27:00	25	16:44:00	17	3.23333	194	3.55					17:01:00	17		17:06:00		溶栓	17:08:00	7	24	24	218	218	16:50:00	6	17:08:00	17:17:00	4.84	155	118	6.69	53	18.5	20.3	16.8	8.8
131	17:17:00	1	49	高血压	1	1	102	55	2021-08-29	13:30:00	14:30:00		60	14:42:00	12	15:14:00	32	1.73333	104	2.05					15:27:00	13		15:29:00		溶栓	15:32:00	5	18	18	122	122	15:23:00	9	15:42:00	16:29:00	14.04	163	312	5.64	96	44.4	30.1	8.98	7.5
132	10:46:00	2	68	高血压、其他	0	0	166	82	2021-08-29	05:30:00	07:58:00		148	08:12:00	14	09:38:00	86	4.13333	248	1.13333					09:56:00	18		10:04:00		溶栓	10:00:00	4	22	22	270	270	09:51:00	13	10:02:00	10:15:00	6.3	121	303	4.55	53	11.7	22.3	20	5
133	15:50:00	2	79	冠心病	0	0	145	75	2021-06-26	09:00:00	13:00:00		240	13:18:00	18	13:41:00	23	4.68333	281	2.15					13:56:00	15		14:16:00		溶栓	14:07:00	11	26	26	307	307	13:51:00	10	14:48:00	15:17:00	9.42	147	245	7.32	103	17	16.6	12.3	14.8
134	21:52:00	1	54		1	1	133	83	2021-09-26	17:50:00	18:30:00		40	19:10:00	40	19:55:00	45	2.08333	125	1.95					20:12:00	17		20:25:00		溶栓	20:26:00	14	31	31	156	156	20:06:00	11	20:21:00	20:32:00	7.41	159	249	4.62	57.6	7.7	24	11.3	5.9
135	15:25:00	1	69		1	0	120	80	2021-09-22	11:20:00	12:45:00		85	13:00:00	15	13:26:00	26	2.1	126	1.98333					13:48:00	22		14:31:00		溶栓	14:08:00	20	42	42	168	168	13:49:00	23	15:38:00	14:42:00	6.99	151	194	4.45	72.6	9.1	16	14.7	5.2
136	21:34:00	1	59	高血压、冠心病、房颤、脑梗死、糖尿病	1	0	110	69	2021-05-24	17:30:00	19:41:00		131	19:55:00	14	20:13:00	18	2.71667	163	1.35					20:27:00	14		20:27:00		溶栓+介入	20:31:00	4	18	18	181	181	20:24:00	11	20:41:00	20:52:00	8.21	140	198	4.72	63.3	28.6	24.3	13.2	7.9
137	20:40:00	1	66	其他	0	0	131	80	2021-08-26	12:30:00	15:23:00		173	16:40:00	77	16:55:00	15	4.41667	265	3.75					17:13:00	18		17:33:00		溶栓	17:20:00	7	25	25	290	290	17:08:00	13	17:29:00	18:17:00	5.63	117	156	12.97	97.3	25.9	42.6	11.6	7.1
138	17:56:00	1	64	高血压、糖尿病	1	1	173	92	2021-01-07	12:20:00	12:25:00		5	12:32:00	7	12:44:00	12	0.4	24	5.2					12:54:00	10		15:42:00		溶栓	13:10:00	16	26	26	50	50	12:54:00	10	13:38:00	13:17:00	8.63	159	208	7.21	72.5	24.3	28.2	20.9	5.4
139	21:40:00	2	80	高血压、冠心病、脑梗死	0	0	225	128	2021-11-08	17:00:00	19:45:00		165	20:10:00	25	20:25:00	15	3.41667	205	1.25					20:34:00	9		21:14:00		溶栓	20:51:00	17	26	26	231	231	20:35:00	10	20:59:00	21:07:00	12.27	159	112	6.39	60.2	14.9	25.6	15.5	7
140	13:08:00	1	63	高血压、糖尿病、冠心病、其他	0	0	170	95	2021-01-09	08:00:00	08:46:00		46	09:03:00	17	11:21:00	138	3.35	201	1.78333					11:37:00	16		11:46:00		溶栓+介入	11:43:00	6	22	22	223	223	11:33:00	12	11:48:00	12:03:00	5.74	115	116	9.62	158	37.6	22.7	10.2	7.9
141	2021-10-29 11:57:00	1	71	冠心病	1	1	133	88	2021-10-28	16:00:00	20:05:00		245	20:23:00	18	20:52:00	29	4.86667	292	15.07					21:09:00	17		21:17:00		溶栓	21:25:00	16	33	33	325	325	21:04:00	12	21:19:00	21:39:00	8.04	129	193	6.05	63.6	29.6	40.5	12.7	7.4
142	17:38:00	1	85	高血压、其他	0	0	129	81	2021-07-27	14:00:00	14:28:00		28	15:08:00	40	15:35:00	27	1.58333	95	2.05					15:55:00	20		16:17:00		溶栓	16:20:00	25	45	45	140	140	15:49:00	14	16:28:00	17:34:00	6.83	153	148	8.51	126	13.6	22.8	6.9	6.8
143	22:19:00	2	56	高血压、其他	0	0	181	119	2021-10-03	16:20:00	19:02:00		162	19:21:00	19	20:49:00	88	4.48333	269	1.5					21:10:00	21		22:09:00		溶栓	21:35:00	25	46	46	315	315	21:11:00	22	22:33:00	22:35:00	7.33	148	234	5.97	54	78.2	55.9	20.8	6.6
144	02:39:00	2	86	高血压	0	0	140	70	2021-03-22	2021-03-21 23:00:00	00:10:00		70	00:35:00	25	01:07:00	32	2.12	127.2	1.53333					01:30:00	23		01:32:00		溶栓+介入	01:45:00	15	38	38	165	-63758715	01:54:00	47	05:08:00	03:01:00	6	125	85	6.43	65.3	27.7	40	10.3	6.7
													28		12		16.75		78.75							13						5	21		120.75
													66		15		32		137							16						10	26		178
													117		19		52.5		202							20						18.25	38		235.75
																			ODT长于一体化组
																			源于救护车到达急诊时间延长
[truncated: 29 more columns]

## Sheet: 一体化组
姓名	入院时间	性别	年龄	既往史	既往史（1.高血压,）	吸烟史	饮酒史	收缩压	舒张压	到院日期	发病时间	呼救时间	列2	起病到呼救时长（min）	救护车到达时间	呼叫到救护车到达时间（min）	到达急诊时间	救护车到达急诊时长（min）	发病至到达急诊时长（h）	急诊滞留时长（min）	完成心电图时间	到院至完成心电图时长（min）	抽血时间	到院至抽血时长(min)	到达CT室时间	急诊到CT时长	列1	CT报告时间	到急诊至CT报告时长(min)	治疗方案	静脉溶栓时间	CT至溶栓时长	DNT	DNT2	OTT	OTT2	血常规报告时间	到急诊至血常规报告时长（min）	凝血常规报告时间	生化报告时间	WBC(*10∧9)	HB(g/L)	PLT(*10∧9)	BUN（mmol/l)	CR(umol/L)	ALT（U/L）	AST（U/L）	TBIL（umol/L）	BS(mmol/L)
1	12:06:00	0	70	冠心病		0	0	166	78	2020-11-16	10:20:00	10:57:00	37	37	11:12:00	15	11:31:00	19	71	0.583333	11:35:00	4	11:35:00	4	11:38:00	7	7	11:55:00	24	溶栓+介入	11:51:00	13	20	20	151	91	11:44:00	13	11:59:00	12:01:00	7.29	125	192	5.52	61.1	18	24	17.5	7.6
2	12:15:00	1	26	高血压		0	0	139	76	2021-12-14	10:00:00	10:23:00	23	83	10:32:00	9	10:43:00	11	43	1.53333	10:47:00	4	10:44:00	1	11:01:00	18	18	11:14:00	31	溶栓	11:20:00	19	37	37	140	80	10:59:00	16	11:14:00	11:18:00	8.49	158	208	5.21	80.8	27	27	14.8	6.4
3	23:48:00	1	64	糖尿病、冠心病、房颤、肺栓塞		0	0	132	80	2021-12-17	20:30:00	21:53:00	83	83	22:18:00	25	22:28:00	10	118	1.33333	22:40:00	12	22:35:00	7	22:46:00	18	18	22:54:00	26	溶栓	22:55:00	9	27	27	145	145	22:47:00	19	23:05:00	23:40:00	5.94	131	236	7.85	76	60	57	9.5	5.9
4	23:24:00	1	54	高血压		1	0	134	101	2022-10-12	19:30:00	21:25:00	115	115	21:33:00	8	21:49:00	16	139	1.58333	21:53:00	4	21:50:00	1	22:05:00	16	16	22:13:00		溶栓+介入	22:08:00	3	19	19	158	158	22:07:00	18	22:35:00	22:30:00	8.64	161	212	7.1	77.8	25	17	6.41	6.3
5	21:03:00	1	69	冠心病、高血压、糖尿病、脑梗死		1	1	142	72	2022-11-05	18:30:00	19:14:00	44	104	19:37:00	23	19:46:00	9	76	1.28333	19:54:00	8	19:47:00	1	20:00:00	14	14	20:04:00		溶栓	20:05:00	5	19	19	155	95	20:01:00	15	20:19:00	20:21:00	7.03	154	220	2.91	62.7	29	19	10.9	13.4
6	15:20:00	1	46	高血压、其他		1	0	142	98	2022-11-08	13:00:00	13:17:00	17	17	13:30:00	13	13:41:00	11	41	1.65	13:42:00	1	13:42:00	1	14:00:00	19	19	14:09:00		溶栓+介入	14:15:00	15	34	34	75	75	13:45:00	4	14:01:00	14:07:00	8.6	144	280	3.25	83.7	32	28	8.5	5.6
7	2022-11-09 00:09:00	1	56	高血压、其他		1	1	191	110	2022-11-08	22:22:00	22:42:00	20	20	22:55:00	13	23:09:00	14	47	1	23:11:00	2	23:10:00	1	23:23:00	14	14	23:31:00		溶栓	23:35:00	12	26	26	73	73	23:24:00	15	23:56:00	23:57:00	8.77	172	274	6.78	62.5	52	44	10.9	5.7
8	17:03:00	1	54	脑梗死		1	1	142	91	2022-11-20	14:00:00	15:39:00	99	159	15:49:00	10	15:58:00	9	118	1.08333	16:00:00	2	15:59:00	1	16:11:00	13	13	16:14:00		溶栓	16:15:00	4	17	17	195	135	16:01:00	3	16:21:00	16:21:00	7.04	146	217	3.92	64.8	34	20	9.1	5.7
9	18:13:00	1	60	高血压		1	0	230	100	2022-11-21	14:00:00	15:00:00	60	60	15:11:00	11	15:32:00	21	92	2.68333	15:37:00	5	15:35:00	3	16:08:00	36	36	16:36:00		溶栓	17:40:00	92	128	128	220	220	16:32:00	60	17:41:00	17:57:00	13.87	157	209	5.2	67.4	13	14	6.4	6.9
10	21:19:00	1	68	高血压、其他		1	1	156	81	2022-12-02	18:30:00	19:26:00	56	116	19:43:00	17	20:14:00	31	104	1.08333	20:16:00	2	20:15:00	1	20:26:00	12	12	20:38:00		溶栓	20:32:00	6	18	18	182	122	20:27:00	13	20:46:00	20:46:00	7.54	142	211	5.03	70.5	7	16	11.8	4.9
11	19:23:00	0	79	高血压、冠心病		0	0	207	70	2022-12-05	17:00:00	17:30:00	30	30	17:40:00	10	18:39:00	59	99	0.733333	18:46:00	7	18:42:00	3	19:01:00	22	22	19:07:00		溶栓	19:05:00	4	26	26	125	125	18:47:00	8	19:11:00	19:09:00	5.61	130	186	6.98	51.7	12	22	8.8	4.9
12	16:27:00	0	64	高血压		1	0	149	85	2021-02-18	13:30:00	14:09:00	39	39	14:24:00	15	14:50:00	26	80	1.61667	14:54:00	4	14:53:00	3	15:05:00	15	15	15:16:00	26	溶栓	16:02:00	57	72	72	152	152	15:03:00	13	15:17:00	15:22:00	10.43	151	199	6.07	77	21	22	6.2	4.8
13	16:37:00	1	57			1	1	151	81	2021-03-03	13:00:00	15:30:00	150	150	15:40:00	10	15:51:00	11	171	0.766667	15:53:00	2	15:56:00	5	15:56:00	5	5	16:08:00	17	溶栓	16:15:00	19	24	24	195	195	16:04:00	13	16:15:00	16:18:00	9.64	164	230	6.22	55	27	18	6	7.74
14	1900-03-19 19:28:00	1	55	高血压		1	1	197	120	2021-03-19	15:30:00	17:30:00	120	120	17:40:00	10	18:07:00	27	157	1.35	18:12:00	5	18:08:00	1	18:19:00	12	12	18:33:00	26	溶栓	19:00:00	41	53	53	210	210	18:34:00	27	18:41:00	18:50:00	6.88	174	237	4.96	89	19	17	4.1	5.74
15	23:39:00	0	77	其他		0	0	152	97	2021-03-30	20:00:00	21:04:00	64	64	21:31:00	27	21:42:00	11	102	1.95	21:44:00	2	21:43:00	1	21:49:00	7	7	22:20:00	38	溶栓+介入	22:03:00	14	21	21	123	123	21:50:00	8	22:08:00	22:08:00	6.47	121	191	4.14	63	31	39	11.8	6.1
16	02:53:00	1	54	高血压、冠心病、其他		0	0	146	99	2021-04-06	00:40:00	01:20:00	40	40	01:30:00	10	01:43:00	13	63	1.16667	01:48:00	5	01:44:00	1	01:54:00	11	11	01:59:00	16	溶栓+介入	02:10:00	16	27	27	90	90	01:49:00	6	02:06:00	02:21:00	7.01	152	216	6.97	85.8	16	14	13.8	7.8
17	22:29:00	1	37	其他		1	1	148	98	2021-05-28	20:00:00	20:29:00	29	29	20:40:00	11	21:05:00	25	65	1.4	21:10:00	5	21:06:00	1	21:16:00	11	11	21:26:00	21	溶栓+介入	21:23:00	7	18	18	83	83	21:19:00	14	21:42:00	21:41:00	13.78	173	241	4.03	84	40	32	11	8
18	10:07:00	1	61	高血压		1	1	147	100	2021-06-04	08:00:00	08:58:00	58	58	09:09:00	11	09:27:00	18	87	0.666667	09:35:00	8	09:29:00	2	09:49:00	22	22	10:00:00	33	溶栓+介入	09:55:00	6	28	28	115	115	09:51:00	24	10:15:00	10:13:00	09:51:00	145	226	8.75	85.5	30	34	14.7	6.1
19	20:05:00	0	77			0	0	170	70	2021-06-23	18:30:00	18:51:00	21	21	19:01:00	10	19:20:00	19	50	0.75	19:22:00	2	19:21:00	1	19:25:00	5	5	19:35:00	15	溶栓+介入	20:10:00	45	50	50	100	100	19:31:00	11	19:57:00	19:53:00	6.2	136	152	5.81	84	16	24	8.5	7.1
20	13:08:00	1	74	冠心病、其他		0	0	167	65	2021-06-27	10:30:00	11:50:00	80	80	12:04:00	14	12:15:00	11	105	0.883333	12:18:00	3	12:17:00	2	12:22:00	7	7	12:24:00	9	溶栓+介入	12:27:00	5	12	12	117	117	12:29:00	14	12:53:00	12:49:00	6.08	146	131	6.96	76.1	21	23	21.3	6.1
21	21:53:00	1	50	高血压、高血脂		1	1	169	96	2021-07-06	19:30:00	20:36:00	66	66	21:10:00	34	21:15:00	5	105	0.633333	21:18:00	3	21:17:00	2	21:22:00	7	7	21:29:00	14	溶栓+介入	21:30:00	8	15	15	120	120	21:27:00	12	21:40:00	21:42:00	10.96	165	254	3.56	59.8	53	28	7.68	5.9
22	09:12:00	1	68	高血压、糖尿病、脑梗死、其他		0	0	175	71	2022-01-14	06:30:00	07:20:00	50	50	07:30:00	10	07:51:00	21	81	1.35	07:53:00	2	07:53:00	2	08:09:00	18	18	08:12:00		溶栓	08:43:00	34	52	52	133	133	08:08:00	17	08:25:00	08:30:00	11.55	149	259	7.72	79.8	14	12	10.2	12.2
23	17:24:00	1	56			1	0	165	86	2022-01-20	12:20:00	15:23:00	183	183	15:32:00	9	15:48:00	16	208	1.6	15:51:00	3	15:49:00	1	16:01:00	13	13	16:06:00		溶栓+介入	16:15:00	5	27	27	235	235	15:56:00	8	16:12:00	16:15:00	6.69	168	228	5.41	71.6	18	17	4.35	5.5
24	10:55:00	0	76	高血压、冠心病、房颤、其他		0	0	105	55	2022-01-29	08:00:00	08:55:00	55	55	09:22:00	27	09:39:00	17	99	1.26667	09:43:00	4	09:41:00	2	09:53:00	14	14	10:02:00		溶栓+介入	09:58:00	5	19	19	118	118	09:46:00	7	09:59:00	10:03:00	5.67	154	164	3.44	46.2	13	19	12.4	5.4
25	10:22:00	1	82	高血压、冠心病、其他		0	0	168	84	2022-03-17	08:00:00	08:58:00	58	58	09:17:00	19	09:39:00	22	99	0.716667	09:41:00	2	09:40:00	1	09:51:00	12	12	10:05:00		溶栓+介入	10:03:00	14	24	24	123	123	09:53:00	14	10:03:00	10:14:00	6.06	129	193	5.64	98.4	30	23	6.6	6.6
26	19:14:00	1	84	高血压、冠心病、其他		0	1	125	68	2022-03-19	16:30:00	17:26:00	56	56	17:45:00	19	17:50:00	5	80	1.4	17:53:00	3	17:52:00	2	18:14:00	24	24	18:18:00		溶栓+介入	19:16:00	4	86	86	166	166	18:42:00	52	18:59:00	19:07:00	9.17	131	138	6.49	63.4	28	35	15.1	6.5
27	20:28:00	0	57	其他		0	0	106	68	2022-04-03	19:00:00	19:22:00	22	22	19:30:00	8	20:04:00	34	64	0.4	20:07:00	3	20:06:00	2	20:10:00	6	6	20:16:00		溶栓+介入	20:23:00	13	19	19	83	83	20:17:00	13	20:35:00	20:38:00	3.52	129	117	8.52	89.1	16	20	15.2	6
28	11:44:00	1	48	糖尿病		1	1	110	60	2022-04-05	07:00:00	10:26:00	206	206	10:36:00	10	11:01:00	25	241	0.716667	11:02:00	1	11:02:00	1	11:09:00	8	8	11:13:00		溶栓+介入	11:14:00	5	13	13	254	254	11:07:00	6	11:24:00	11:28:00	8.33	153	147	4.35	56.9	64	134	17.4	7.8
29	13:02:00	1	74	高血压		1	0	159	98	2022-04-28	10:00:00	11:36:00	96	96	12:00:00	24	12:15:00	15	135	0.783333	12:17:00	2	12:16:00	1	12:23:00	8	8			溶栓+介入	12:29:00	6	14	14	149	149	12:22:00	7	12:36:00	12:42:00	7.71	159	206	2.97	67.7	19	21	14.1	7.2
														39		10		11	71							8						5	19		117
														60		11		16	99							13						9	24		140
														104		19		22	118							18						16	34		166
											起病时间记录都是120估计,没有准确记录
[truncated: 5,000 more columns]

## Sheet: 分析表
				三组间比较，非参数检验
	檢定統計資料a,b
		onset to call time		起病到呼救时间无差别					檢定統計資料a,b
	卡方	0.644								OCT	CAT	ADT	DCT	CTT	ODT	DNT	OTT
	df	2							卡方	0.644	8.712	31.387	63.783	53.887	10.832	68.89	21.896
	漸近顯著性	0.725							df	2	2	2	2	2	2	2	2
	a Kruskal Wallis 檢定								漸近顯著性	0.725	0.013	0	0	0	0.004	0	0
	b 變數分組：group								a Kruskal Wallis 檢定
									b 變數分組：group
	檢定統計資料a,b			呼救到救护车到达现场时间有差别
		call to ambulance on scene
	卡方	8.712
	df	2
	漸近顯著性	0.013
	a Kruskal Wallis 檢定
	b 變數分組：group
	檢定統計資料a,b			救护车从现场回到医院时间有差别
		ambulance to hospital time
	卡方	31.387
	df	2
	漸近顯著性	0
	a Kruskal Wallis 檢定
	b 變數分組：group
			onset - to - door time
	檢定統計資料a,b			整体起病至到院时间有差别
		ODT
	卡方	10.832
	df	2
	漸近顯著性	0.004
	a Kruskal Wallis 檢定
	b 變數分組：group
